# Supplementary material for: Remote Hospital Care for Recovering COVID-19 Patients Using Telemedicine: A Randomised Controlled Trial
Source: J Clin Med. 2021 Dec 17;10(24):5940. doi: 10.3390/jcm10245940 (PMC8706980; doi:10.3390/jcm10245940)
Supplement: Supplementary file 1 [file jcm-10-05940-s001.zip]

Archive with 1 entries (1 files):
- jcm-1501604-supplementary.docx
